# Supplementary material for: Applicability of in vitro mouse lung epithelial cell responses for potency grouping and hazard identification of metal oxide nanoparticles: impact of form, size, surface area, and solubility on toxicity
Source: Arch Toxicol. 2026 Jan 28;100(5):1995–2008. doi: 10.1007/s00204-025-04285-9 (PMC13086696; doi:10.1007/s00204-025-04285-9)
Supplement: Supplementary file 3 — List of genes in the ‘HIF1α Signaling’ IPA pathway corresponding to IPA content version 101138820, as well as concentration responding genes for each compound at 24 and 48 h (XLSX 19 kb) [file 204_2025_4285_MOESM3_ESM.xlsx]

## Sheet: Article Information
Applicability of in vitro mouse lung epithelial cell response for potency grouping and hazard identification of metal oxide nanoparticles: Impact of form, size, surface area, and solubility on toxicity
Andrey Boyadzhiev1,2, Andrew Williams2, Sabina Halappanavar1,2,*
1. Faculty of Science, University of Ottawa, Ottawa, Ontario, Canada
2. Environmental Health Science and Research Bureau, Health Canada, Ottawa, ON Canada.
* Corresponding author: sabina.halappanavar@hc-sc.gc.ca
Archives of Toxicology

## Sheet: All HIF1a Signaling Genes
Genes from the 'HIF1α Signaling' IPA Cannonical Pathway
ADM
ADRA1B
AKT1
AKT2
AKT3
APEX1
ARAF
ARNT
BMP6
BRAF
CAMK1
CAMK1D
CAMK1G
CAMK2A
CAMK2B
CAMK2D
CAMK2G
CAMK4
CCNG2
CDKN1A
CHP1
COPS5
CREBBP
CUL2
CYBB
EDN1
EGF
EGLN1
EGLN2
EGLN3
EIF4E
EIF4EBP1
ELOC
EP300
EPO
ERAS
FGF2
FLT1
FLT4
FOXP3
GCK
GPI
HGF
HIF1A
HIF1AN
HK1
HK2
HK3
HMOX1
HRAS
HSP90AA1
HSPA14
HSPA1A/HSPA1B
Hspa1b
HSPA1L
HSPA2
HSPA4
HSPA5
HSPA8
HSPA9
IGF1
IGF2
IL17A
IL6
IL6R
JUN
KDM1A
KDR
KRAS
LDHA
LDHB
LDHC
MAP2K1
MAP2K2
MAP2K3
MAP2K4
MAP2K5
MAP2K6
MAP2K7
MAPK1
MAPK3
MDM2
MET
MKNK1
MKNK2
MMP1
MMP10
MMP11
MMP12
MMP13
MMP14
MMP15
MMP16
MMP17
MMP19
MMP2
MMP20
MMP21
MMP23B
MMP24
MMP25
MMP27
MMP28
MMP3
MMP7
MMP8
MMP9
MRAS
MTOR
NAA10
NCF1
NCF2
NCOA1
NOS2
NOX1
NOX3
NOX4
NRAS
P4HTM
PDGFB
PDGFC
PGF
PIK3C2A
PIK3C2B
PIK3C2G
PIK3C3
PIK3CA
PIK3CB
PIK3CD
PIK3CG
PIK3R1
PIK3R2
PIK3R3
PIK3R4
PIK3R5
PIK3R6
PKM
PLCG1
PLCG2
PPP3CA
PPP3CB
PPP3CC
PPP3R1
PPP3R2
PRKCA
PRKCB
PRKCD
PRKCE
PRKCG
PRKCH
PRKCI
PRKCQ
PRKCZ
PRKD1
PRKD3
PROK1
RAC1
RAC2
RAC3
RACK1
RAF1
RALA
RALB
RAN
RAP1A
RAP1B
RAP2A
RAP2B
RASD1
RASD2
RORC
RPS6
RPS6KB1
RPS6KB2
RRAS
RRAS2
SAT1
SAT2
SERPINE1
SLC2A1
SLC2A2
SLC2A3
SLC2A4
SLC2A5
SLC2A8
STAT3
STUB1
TF
TGFA
TGFB1
TGFB2
TP53
VEGFA
VEGFB
VEGFC
VEGFD
VHL
VIM

## Sheet: 24 h Conc Responding Genes
ZnCl2 (53)	ZnO NP (14)	ZnO MP (73)	CuO NP (25)	CuO MP (2)	MnSO4 (17)	MnO2 NP (13)	MnO2 MP (12)	NiCl2 (26)	NiO NP (17)	NiO MP (5)	AlCl3 (1)	Al2O3 NP (0)	Al2O3 MP (0)	Fe2O3 NP (3)	Fe2O3 MP (2)	TiO2 NP (8)	TiO2 MP (2)
ADM	CAMK4	ADM	ADM	HSPA1A/HSPA1B	ADM	ADM	ADM	ADM	ADM	EGLN1	EGLN1			HMOX1	HMOX1	ARNT	HMOX1
ADRA1B	CDKN1A	ARNT	CAMK2D	SAT1	EDN1	EGLN1	EGLN1	CAMK1D	EGLN1	GPI				IL6	IL6	EDN1	MMP10
ARNT	HMOX1	BRAF	CHP1		EGLN1	EPO	FLT1	CDKN1A	EGLN3	HMOX1				TF		EGLN1
CAMK1	HSPA1A/HSPA1B	CAMK1	HK2		FLT1	FLT1	HK2	EGLN1	EIF4EBP1	MMP13						HK2
CAMK1D	IGF1	CAMK1D	HMOX1		GPI	HK2	HMOX1	EGLN3	GPI	SLC2A1						HMOX1
CAMK2G	MDM2	CAMK2G	HSPA1A/HSPA1B		HK2	HMOX1	JUN	EIF4EBP1	HK2							HSPA5
CAMK4	MMP10	CAMK4	Hspa1b		HSPA5	JUN	LDHA	GPI	HMOX1							IL6
CDKN1A	MMP16	CDKN1A	HSPA4		IL6	LDHA	MMP10	HK1	Hspa1b							PLCG2
EGLN1	MRAS	CUL2	HSPA8		JUN	MMP10	MMP13	HK2	HSPA5
EGLN3	PLCG2	EDN1	IGF1		LDHA	PKM	MMP3	HMOX1	LDHA
HIF1A	SAT1	EGLN1	IL6R		MDM2	SLC2A1	SAT1	Hspa1b	MAP2K1
HMOX1	TGFB2	EGLN3	MAP2K3		MMP10	TGFB2	SLC2A1	JUN	MMP10
HSPA1A/HSPA1B	TF	ERAS	MMP10		MMP13	TF		LDHA	PKM
Hspa1b	VEGFC	HIF1A	MMP13		MMP19			MAP2K1	RRAS
HSPA2		HK2	MMP14		MMP3			MAP2K3	SLC2A1
HSPA8		HMOX1	MMP16		SLC2A1			MDM2	VEGFA
IGF1		HSP90AA1	MMP3		VHL			MMP10	VHL
IL6		HSPA1A/HSPA1B	MRAS					MMP16
IL6R		Hspa1b	NAA10					MTOR
JUN		HSPA1L	PIK3CA					PKM
LDHA		HSPA2	PIK3R6					RRAS
MAPK3		HSPA5	PLCG2					SAT1
MDM2		HSPA8	RALB					SLC2A1
MET		IGF1	RAP2B					VEGFA
MKNK2		IGF2	SAT1					VHL
MMP10		IL17A						VIM
MMP13		IL6R
MMP14		JUN
MMP16		LDHA
MMP19		MAP2K3
MMP23B		MAPK3
MRAS		MDM2
NAA10		MET
NCF2		MKNK2
PDGFC		MMP10
PIK3R3		MMP13
PIK3R5		MMP14
PLCG2		MMP16
PPP3CA		MMP19
PPP3CB		MMP21
PRKCA		MMP23B
PRKD1		MMP9
RAF1		MRAS
RAP1A		MTOR
RASD1		NAA10
RASD2		NCF2
SAT1		PDGFB
SLC2A5		PDGFC
TGFB2		PIK3R2
TF		PLCG2
VEGFA		PPP3CA
VEGFC		PPP3CB
VEGFD		PPP3CC
		PRKCA
		PRKCG
		PRKCH
		PRKD1
		PROK1
		RAF1
		RAP1A
		RAP2A
		RAP2B
		RASD1
		RASD2
		SAT1
		SERPINE1
		SLC2A1
		SLC2A5
		TGFB2
		TF
		VEGFA
		VEGFC
		VEGFD

## Sheet: 48 h Conc Responding Genes
ZnCl2 (62)	ZnO NP (18)	ZnO MP (68)	CuO NP (48)	CuO MP (0)	MnSO4 (8)	MnO2 NP (19)	MnO2 MP (6)	NiCl2 (51)	NiO NP (41)	NiO MP (10)	AlCl3 (5)	Al2O3 NP (3)	Al2O3 MP (0)	Fe2O3 NP (6)	Fe2O3 MP (5)	TiO2 NP (25)	TiO2 MP (4)
ADM	CDKN1A	ADM	BMP6		FLT1	ADM	HK2	ADM	ADM	ADM	EGLN3	IL6		HSPA1A/HSPA1B	IL6	ADM	IGF1
ADRA1B	CHP1	ADRA1B	CAMK1		IGF1	ADRA1B	IL6	AKT3	ADRA1B	EGLN1	IL6	MMP10		IL6	MMP10	CDKN1A	MMP13
ARNT	EGLN1	ARNT	CAMK4		IL6	EGLN1	MMP10	CAMK1D	AKT3	GPI	MMP10	MMP15		MMP10	MMP14	EIF4EBP1	MMP15
BRAF	EIF4EBP1	BRAF	EDN1		MDM2	EIF4EBP1	MMP13	CAMK4	CAMK4	HK2	MMP13			MMP14	MMP15	HK2	VEGFB
CAMK1D	HK2	CAMK1	EIF4EBP1		MMP10	FLT1	MMP3	CDKN1A	CDKN1A	LDHA	PIK3CB			MMP15	MMP2	HKDC1
CAMK4	HMOX1	CAMK1D	ELOC		MMP13	HK2	SLC2A1	EGLN1	EGLN1	MMP3				MMP2		HSPA1A/HSPA1B
CCNG2	Hspa1b	CAMK2G	HIF1A		MMP3	HMOX1		EGLN3	EGLN3	MMP8						HSPA4
CHP1	HSPA5	CAMK4	HK2		TF	HSPA9		EIF4EBP1	EIF4EBP1	PKM						IGF1
EGLN1	HSPA8	CCNG2	HMOX1			IGF1		FLT1	GPI	SLC2A1						IL6
EIF4EBP1	HSPA9	CDKN1A	HSP90AA1			IL6		GPI	HIF1A	VEGFA						MDM2
ELOC	IGF1	CHP1	HSPA1A/HSPA1B			LDHA		HIF1A	HK2							MMP10
FLT1	MDM2	EDN1	Hspa1b			MDM2		HK1	HMOX1							MMP13
HIF1A	MMP10	EGLN1	HSPA1L			MMP10		HK2	Hspa1b							MMP14
HK2	MMP13	EIF4EBP1	HSPA2			MMP13		HMOX1	HSPA4							MMP15
HMOX1	MMP14	FLT1	HSPA5			MMP15		HSPA1A/HSPA1B	HSPA5							MMP2
HSP90AA1	RAP2A	HIF1A	HSPA8			PKM		Hspa1b	HSPA9							MMP3
HSPA14	SLC2A1	HK2	HSPA9			SAT2		HSPA4	IGF1							PIK3CB
HSPA1A/HSPA1B	VEGFD	HMOX1	IGF1			SLC2A1		HSPA5	IL6R							PLCG2
Hspa1b		HSP90AA1	JUN			VEGFA		HSPA8	JUN							PPP3CA
HSPA5		HSPA14	LDHA					HSPA9	LDHA							PRKCA
HSPA9		HSPA1A/HSPA1B	MAP2K3					IGF1	MAP2K1							PRKD1
IGF1		Hspa1b	MDM2					JUN	MDM2							RALA
IL6		HSPA5	MET					LDHA	MMP10							RAP2A
JUN		HSPA9	MMP10					MAP2K1	MMP13							VEGFD
KDM1A		IGF1	MMP11					MDM2	MMP14							VIM
LDHA		IL6	MMP14					MET	MMP16
MAP2K1		JUN	MMP16					MMP10	MMP23B
MDM2		KDM1A	MMP23B					MMP14	PIK3R3
MET		MDM2	MMP3					MMP15	PKM
MMP10		MET	PIK3C2A					MMP16	PLCG2
MMP11		MKNK2	PIK3R6					MMP19	RAP2A
MMP13		MMP10	PKM					MMP23B	RRAS2
MMP14		MMP11	PLCG1					MMP3	SAT1
MMP16		MMP13	PPP3CA					MMP8	SAT2
MMP19		MMP14	RAN					PDGFC	SLC2A1
MMP2		MMP15	RAP2A					PIK3CB	STAT3
MMP23B		MMP16	RASD2					PIK3R3	TGFB2
MMP3		MMP19	SAT1					PKM	TF
MMP8		MMP23B	SAT2					PRKCA	VEGFA
NCOA1		MMP3	SERPINE1					RAP2B	VEGFD
PIK3R2		MMP8	SLC2A1					RRAS	VHL
PKM		MRAS	TGFB2					RRAS2
PLCG1		NCOA1	TF					SAT2
PLCG2		P4HTM	VEGFA					SERPINE1
PPP3CA		PDGFC	VEGFC					SLC2A1
PRKD1		PIK3CA	VEGFD					STAT3
RAC3		PIK3R2	VHL					TGFB2
RAN		PIK3R5	VIM					TF
RAP2A		PKM						VEGFA
RASD1		PLCG1						VHL
RRAS2		PLCG2						VIM
SAT1		PPP3CA
SAT2		PRKD1
SERPINE1		RAN
SLC2A1		RAP2A
STAT3		RASD1
TGFB2		RRAS2
TF		SAT1
TP53		SAT2
VEGFA		SERPINE1
VEGFD		STAT3
VHL		TGFB2
		TF
		TP53
		VEGFA
		VEGFB
		VEGFD
		VHL
